# Supplementary material for: Lysine Distinctively Manipulates Myogenic Regulatory Factors and Wnt/Ca2+ Pathway in Slow and Fast Muscles, and Their Satellite Cells of Postnatal Piglets
Source: Cells. 2024 Apr 8;13(7):650. doi: 10.3390/cells13070650 (PMC11011516; doi:10.3390/cells13070650)
Supplement: Supplementary file 1 [file cells-13-00650-s001.zip]

Archive with 1 entries (1 files):
- cells-2783165-supplementary.pdf
